# Supplementary material for: Decoding non-canonical mRNA decay by the endoplasmic-reticulum stress sensor IRE1α
Source: Nat Commun. 2021 Dec 15;12:7310. doi: 10.1038/s41467-021-27597-7 (PMC8674358; doi:10.1038/s41467-021-27597-7)
Supplement: Supplementary file 3 — Supplementary Dataset 1 [file 41467_2021_27597_MOESM3_ESM.zip]

Archive with 1 entries (1 files):
- RNA Fragments - Sanger sequences.docx
