# Supplementary material for: Decoding non-canonical mRNA decay by the endoplasmic-reticulum stress sensor IRE1α
Source: Nat Commun. 2021 Dec 15;12:7310. doi: 10.1038/s41467-021-27597-7 (PMC8674358; doi:10.1038/s41467-021-27597-7)
Supplement: Supplementary file 4 — Supplementary Software 1 [file 41467_2021_27597_MOESM4_ESM.zip]

Archive with 5 entries (4 files):
- gRIDD/
- gRIDD/README
- gRIDD/out.DGAT2.1
- gRIDD/ss.DGAT2.1
- gRIDD/gridd.pl
