# Supplementary material for: Decoding non-canonical mRNA decay by the endoplasmic-reticulum stress sensor IRE1α
Source: Nat Commun. 2021 Dec 15;12:7310. doi: 10.1038/s41467-021-27597-7 (PMC8674358; doi:10.1038/s41467-021-27597-7)
Supplement: Supplementary file 4 — Supplementary Software 1 [file 41467_2021_27597_MOESM4_ESM.zip › gRIDD/README]

gRIDD: Genentech RIDD predictor

Version: 0.9
Author: Thomas D. Wu, Genentech, Inc. (twu@gene.com)


1.  System requirements

Perl (any version should work, tested on version 5.16.3)

RNAfold and RNAeval, from the ViennaRNA package, available at
https://github.comn/ViennaRNA/ViennaRNA (tested on version 2.4.13).

ProbScan, from the RNAstructure package, available at
https://rna.urmc.rochester.edu/RNAstructure.html (tested on version
6.1, October 8, 2018 and 6.2, ).  You should download and install the package
with the text (command-line) interfaces.

Hardware: Intended for use on a Unix system


2.  Installation guide

Download the gridd.pl program.  Make sure it is executable by running
"chmod +x gridd.pl".  Either modify your path environment variable to
include the directory where the gridd.pl program is located, or
provide a full path to the gridd.pl program when running it.  Edit the
lines at the top of the program for the variables RNAFOLD, RNAEVAL,
and RNASTRUCTURE_DIR, to use the particular paths to the ViennaRNA and
RNAstructure programs on your system.

Estimated installation time: a few minutes to perform the edits
described above


3.  Demo

An example file ss.DGAT2.1 is included, which contains a transcript
for the DGAT2 gene.  You can run gRIDD on this example as follows:

<path_to_program>/gridd.pl ss.DGAT2.1

If you are in the same directory as gridd.pl, you may specify the path
as "./gridd.pl".

The results will be printed to stdout, and the expected output for
this example is included as the file out.DGAT2.1.

Expected run time: a few seconds


4.  Instructions for use

For our datasets, we performed

<path_to_program>/gridd.pl <fasta file>

where <fasta file> contains the transcripts for the particular set of
genes analyzed.

For each RIDD consensus sequence found, the program generates four
lines of information:

1.  Summary data, in tab-delimited format, showing the accession from
the FASTA file; the position of the cut site; the length of the
transcript; the expected 5' and 3' fragment lengths, separated by the
'|' character; the nucleotides in the loop, with differences from the
conserved consensus sequence in lower case; the strength of the
consensus sequence (Strong, Medium, or Weak); the loop size (loop6,
loop7, or loop 8l, where "l" indicates the consensus sequence on the
left part of the loop); the probability of the hairpin structure from
ProbScan; the minimum energy of the stem-loop structure from RNAeval;
and exceptions, if any, to a well-formed RIDD motif.

2.  The nucleotide sequence of the neighborhood.  The predicted loop
is shown in upper-case, with differences from the conserved consensus
sequence in lower case.

3.  The secondary structure of the neighborhood.  Pairing nucleotides
are indicated by '(' and ')'.  Upstream long hairpins are indicated by
'<' and '>'.

4.  The secondary structure of the stem-loop structure, which is a
subsequence of that of entire neighborhood.
