# Supplementary material for: Decoding non-canonical mRNA decay by the endoplasmic-reticulum stress sensor IRE1α
Source: Nat Commun. 2021 Dec 15;12:7310. doi: 10.1038/s41467-021-27597-7 (PMC8674358; doi:10.1038/s41467-021-27597-7)
Supplement: Supplementary file 4 — Supplementary Software 1 [file 41467_2021_27597_MOESM4_ESM.zip › gRIDD/out.DGAT2.1]

DGAT2.1	63	2453	65|2388	CUGCuGGG	Medium	loop6	4	0.988	-2.20	Loop_size(medium) 
gccccguugugaggugauaaaguguugcgcuccgggacgccagcgccgcggcugccgccuCUGCUGgggucuaggcuguuucucucgcgccaccacuggccgccggccgcagcuccagguguccua
........<.<<<<<<<<<...>>>>>>.>>>>((((((((.(.((.(((((((((((((CUGCuG))))...)))..........((((((....))).))).)))))).)).)..)))))))).
                                                        ((((CUGCuG))))                                                        

DGAT2.1	109	2453	111|2342	CcGCAGCU	Weak	loop8l	6	0.603	-4.10	Loop_size(weak) 
cggcugccgccucugcuggggucuaggcuguuucucucgcgccaccacuggccgccggCCGCAGCUccagguguccuagccgcccagccucgacgccgucccgggaccccugugcucugcgcga
.<<<....>>>...(((((((.(((((.............<<<<....>>>>((((((CcGCAGCU)).)))).))))).).)))))).(((.(((.(..(((((...)))).)..).))))))
                                                    ((((((CcGCAGCU)).))))                                                   

DGAT2.1	518	2453	520|1933	CUGCAGUG	Strong	loop7	9	0.995	-9.00	
gcagcuacaggucaucucagugcuccaguggguccuguccuuccuuguacugggaguggcCUGCAGUgccauccucauguacauauucugcacugauugcuggcucaucgcugugcucuacuucacu
(((((....(((((.((((((((....<.<<<......>>>.>..(((((((((.(((((CUGCAGU))))).)))).)))))......)))))))..).)))))....))))).............
                                                  ((((.(((((CUGCAGU))))).))))                                                  
