# Supplementary material for: Decoding non-canonical mRNA decay by the endoplasmic-reticulum stress sensor IRE1α
Source: Nat Commun. 2021 Dec 15;12:7310. doi: 10.1038/s41467-021-27597-7 (PMC8674358; doi:10.1038/s41467-021-27597-7)
Supplement: Supplementary file 4 — Supplementary Software 1 [file 41467_2021_27597_MOESM4_ESM.zip › gRIDD/gridd.pl]

#! /usr/bin/env perl

# Usage: gridd.pl <fasta file>

use strict;


########################################################################
#  Site-specific paths
########################################################################

# Edit for your paths for ViennaRNA programs here
my $RNAFOLD = "/gstore/apps/viennarna/2.4.13-foss-2017a/bin/RNAfold";
my $RNAEVAL = "/gstore/apps/viennarna/2.4.13-foss-2017a/bin/RNAeval";

# Edit for your paths for RNAstructure here
my $RNASTRUCTURE_DIR = "/gstore/home/twu/bin/RNAstructure";

########################################################################


my $PROBSCAN = "$RNASTRUCTURE_DIR/exe/ProbScan";
$ENV{"DATAPATH"} = "$RNASTRUCTURE_DIR/data_tables";


use IO::File;
use Getopt::Std;
undef our $opt_p;		  # Evaluate a specific position (1-based)
undef our $opt_q;		  # Evaluate only certain sequences (e.g., 0/100)
undef our $opt_9;		  # Debugging mode
getopts("p:q:9");

my $wanted_mod = 0;
my $wanted_interval = 1;
if (defined($opt_q)) {
    ($wanted_mod, $wanted_interval) = $opt_q =~ /(\d+)\/(\d+)/;
    if (!defined($wanted_mod) || !defined($wanted_interval)) {
	die "The -q flag needs to have the format n/m";
    }
}
    

my $MAX_MOTIF_LENGTH = 8;
my $MAX_NONCANONICAL = 1;

my %loop_size;
my %strong_loop_p;
my %medium_loop_p;
my %weak_loop_p;


my $REQUIRED_NCONSECUTIVE = 3;
my $MIN_END_DISTANCE = 10;
my $MAX_MISMATCHES_STRONG = 1;
my $MAX_MISMATCHES_WEAK = 1;

my $MAX_BULGE_STRONG = 2;
my $MAX_BULGE_WEAK = 2;

my $MIN_NEIGHBORHOOD = 55;
my $MAX_NEIGHBORHOOD = 60;

my $filei = 0;


my $acc;
my $transcript = "";
my $acci = 0;
while (defined(my $line = <>)) {
    chop $line;
    if ($line =~ /^>(\S+)/) {
	if (defined($acc) && $transcript =~ /\S/) {
	    if (($acci++ % $wanted_interval) == $wanted_mod) {
		eval_transcript($acc,$transcript);
	    }
	    $transcript = "";
	}
	($acc) = $line =~ /^>(\S+)/;
    } else {
	$transcript .= $line;
    }
}

if (defined($acc) && $transcript =~ /\S/) {
    if (($acci++ % $wanted_interval) == $wanted_mod) {
	eval_transcript($acc,$transcript);
    }
}

exit;


sub eval_transcript {
    my ($acc, $transcript) = @_;
    my $transcript_nts;
    my ($startpos, $endpos);
    my ($sufficient_npairs, $required_npairs, $max_mismatches, $max_bulge);


    $transcript =~ s/T/U/g;

    my $transcript_length = length($transcript);
    @ {$transcript_nts} = split "",$transcript;
    if (defined($opt_p)) {
	$startpos = $endpos = $opt_p - 2; # Because $opt_p given as the cut position
    } else {
	$startpos = 0;
	$endpos = $transcript_length - 1 - $MAX_MOTIF_LENGTH;
    }

    for (my $pos = $startpos; $pos <= $endpos; $pos++) {
	my ($strength, $canonical_motif, $noncanonical, $possible_loops) = motifs($transcript,$transcript_nts,$pos);
	if (defined($canonical_motif)) {
	    my $found_loop_p = 0;
	    foreach my $loop_type (@ {$possible_loops}) {
		if ($found_loop_p == 0) {
		    if ($strength == 2) {
			$required_npairs = 3;
			$sufficient_npairs = 3;
			$max_mismatches = $MAX_MISMATCHES_STRONG;
			$max_bulge = $MAX_BULGE_STRONG;
		    } elsif ($strength == 1) {
			$required_npairs = 3;
			$sufficient_npairs = 4;
			$max_mismatches = $MAX_MISMATCHES_STRONG;
			$max_bulge = $MAX_BULGE_STRONG;
		    } else {
			$required_npairs = 3;
			$sufficient_npairs = 5;
			$max_mismatches = $MAX_MISMATCHES_WEAK;
			$max_bulge = $MAX_BULGE_WEAK;
		    }

		    # Previously looped from $required_npairs down to 1
		    if (eval_transcript_pos($acc,$transcript,$transcript_nts,$transcript_length,$pos,
					    $canonical_motif,$strength,$noncanonical,$loop_type,
					    $required_npairs,$sufficient_npairs,
					    $max_mismatches,$max_bulge) == 1) {
			$found_loop_p = 1;
		    }
		}
	    }
	}
    }

    return;
}


sub eval_transcript_pos {
    my ($acc, $transcript, $transcript_nts, $transcript_length, $pos,
	$canonical_motif, $strength, $noncanonical, $loop_type,
	$required_npairs, $sufficient_npairs,
	$max_mismatches, $max_bulge) = @_;
    my $foundp;
    my $neighborhood;

    my $loop_size = $loop_size{$loop_type};

    $neighborhood = $MAX_NEIGHBORHOOD;
    while ($neighborhood >= $MIN_NEIGHBORHOOD) {
	# print "Trying $neighborhood\n";
	my ($trim5, $trim3, $global_sequence, $marked_global_sequence,
	    $modified_global_structure, $stemloop_sequence, $modified_stemloop_structure,
	    $stemloop_motif_start, $stemloop_motif_end,
	    $npairs, $n_inner_pairs, $nbonus, $n_total_dots,
	    $excess_mismatches_p, $large_bulge_p, $mismatch_plus_bulge_p, $multiple_break_p) =
	    test_neighborhood($acc,$neighborhood,$loop_size,
			      $canonical_motif,$noncanonical,$transcript,$pos,$transcript_length,
			      $required_npairs,$max_mismatches,$max_bulge);
	if (defined($global_sequence)) {
	    my $stem_length = (length($stemloop_sequence) - $loop_size)/2;
	    
	    my $prob = run_probscan($stemloop_sequence,$stemloop_motif_start,$stemloop_motif_end,$acc);
	    my $global_energy = run_rnaeval($global_sequence,$modified_global_structure,$acc);
	    my $stemloop_energy = run_rnaeval($stemloop_sequence,$modified_stemloop_structure,$acc);
	    
	    # $length = 2*$stem_length + $loop_size;
	    # $norm_energy = ($stemloop_energy - $mfe_ref[$length])/($length - 8);
	    
	    my $cutpos = $pos+2;
	    printf "%s\t%d\t%d\t",$acc,$pos+1,$transcript_length; # 1-based
	    printf "%d|%d\t",$cutpos+1,$transcript_length-$cutpos-1; # 1-based
	    printf "%s\t",$canonical_motif;
	    if ($strength == 2) {
		print "Exact\t"; # was Strong
	    } elsif ($strength == 1) {
		print "Var5\t";
	    } else {
		print "Var2\t";
	    }

	    printf "%s",$loop_type;
	    #if ($closedp == 0) {
	    #print "*";
	    #}
	    print "\t";

	    printf "%d\t",$npairs + $nbonus;

	    #printf "%d\t",$noncanonical;
	    #printf "%d\t",$neighborhood;
	    #printf "%d\t",$stem_length;
	    #printf "%d\t",$npairs;
	    #printf "%d\t",$n_inner_pairs;
	    #printf "%d\t",$nbonus;
	    #printf "%d\t",$n_total_dots;
	    
	    printf "$prob\t";
	    #printf "$global_energy\t";
	    printf "$stemloop_energy\t";
	    #printf "%.2f\t",$norm_energy;
	    
	    #if ($pos < $MIN_END_DISTANCE) {
	    #print "Transcript_end ";
	    #} elsif ($transcript_length - 1 - $pos < $MIN_END_DISTANCE) {
	    #print "Transcript_end ";
	    #}
	    
	    #if ($loop_size > $MAX_LOOP_SIZE) {
		#print "Loop_too_large ";
	    #}

	    if ($strength == 2 && $strong_loop_p{$loop_type} == 0) {
		print "Loop_size(strong) ";
	    }
	    if ($strength == 1 && $medium_loop_p{$loop_type} == 0) {
		printf "Var5+Loop%d ",$loop_size{$loop_type};
	    }
	    if ($strength == 0 && $weak_loop_p{$loop_type} == 0) {
		printf "Var2+Loop%d ",$loop_size{$loop_type};
	    }

	    if ($npairs + $nbonus < $sufficient_npairs) {
		printf "Few_pairs(%d<%d) ",$npairs + $nbonus,$sufficient_npairs;
	    }

	    if ($excess_mismatches_p == 1) {
		# print "Large_equal_bulge ";
	    }
	    if ($large_bulge_p == 1) {
		# print "Large_single_bulge ";
	    }
	    if ($multiple_break_p == 1) {
		# print "Multiple_breaks ";
	    }
	    if ($mismatch_plus_bulge_p == 1) {
		# print "Unequal_bulge ";
	    }
	    print "\n";
	    
	    print $marked_global_sequence . "\n";
	    print $modified_global_structure . "\n";
	    
	    print_spaces($trim5);
	    print $modified_stemloop_structure;
	    print_spaces($trim3);
	    print "\n";
	    
	    print "\n";
	    return 1;
	} else {
	    $neighborhood--;
	}
    }
    
    return 0;
}


sub test_neighborhood {
    my ($acc, $neighborhood, $loop_size,
	$canonical_motif, $noncanonical, $transcript, $pos, $transcript_length,
	$required_npairs, $max_mismatches, $max_bulge) = @_;
    my ($stemloop_sequence, $stemloop_structure);

    # Inclusive
    # print STDERR "Testing $neighborhood around $pos\n";
    my $leftpos = ($pos - $neighborhood < 0) ? 0 : $pos - $neighborhood;
    my $rightpos = ($pos + $loop_size + $neighborhood - 1 >= $transcript_length) ?
	$transcript_length - 1 : $pos + $loop_size + $neighborhood - 1;

    my $global_seqlength = $rightpos - $leftpos + 1;
    my $global_sequence = substr($transcript,$leftpos,$global_seqlength);
    my $global_motif_start = $pos - $leftpos;
    my $global_motif_end = $global_motif_start + $loop_size - 1; # Inclusive

    my $global_constraint = make_loop_constraint($global_sequence,$global_motif_start,$global_motif_end);
    my $marked_global_sequence = lowercase_neighborhood($global_sequence,$global_motif_start,$global_motif_end);

    my $global_structure = run_rnafold($global_sequence,$global_constraint,$acc,$pos);

    if (!defined($global_structure)) {
	# print STDERR "RNAfold returned no structure\n";
	return;
    }

    if (defined($opt_9)) {
	print $marked_global_sequence . "\n";
	print $global_structure . "\n";
    }

    my ($trim5,$trim3,
	$npairs,$n_inner_pairs,$nbonus,$n_total_dots,
	$excess_mismatches_p,
	$large_bulge_p,
	$mismatch_plus_bulge_p,
	$multiple_break_p) =
	trim_structure($global_structure,$global_motif_start,$global_motif_end,
		       $required_npairs,$max_mismatches,$max_bulge);

    if (!defined($trim5) || !defined($trim3)) {
	# print STDERR "Trims not defined\n";
	return;
    } else {
	# print $marked_global_sequence . "\n";
	# print $global_structure . "\n";

	if ($trim5 < 0) {
	    die "Got a negative value $trim5 for trim5 on $global_structure\n";
	}
	if ($trim3 < 0) {
	    die "Got a negative value $trim3 for trim3 on $global_structure\n";
	} elsif ($trim3 == 0) {
	    $stemloop_sequence = substr($global_sequence,$trim5,$global_seqlength);
	    $stemloop_structure = substr($global_structure,$trim5,$global_seqlength);
	} else {
	    $stemloop_sequence = substr($global_sequence,$trim5,-$trim3);
	    $stemloop_structure = substr($global_structure,$trim5,-$trim3);
	}

	my $upstream_sequence = substr($global_sequence,0,$trim5);
	my $upstream_structure = substr($global_structure,0,$trim5);
	my ($max_hairpin_length, $hairpins) = find_hairpins($upstream_structure);

	my $stemloop_motif_start = $global_motif_start - $trim5;
	my $stemloop_motif_end = $stemloop_motif_start + $loop_size - 1;
	my $global_stem_start = $trim5;
	my $global_stem_end = $global_seqlength - $trim3 - 1;
	
	# print $stemloop_sequence . " Stemloop\n";
	# print "Stemloop motif start $stemloop_motif_start = $global_motif_start - $trim5\n";
	# print "Stemloop motif end $stemloop_motif_end = $stemloop_motif_start + $loop_size - 1\n";
	
	my $motif_sequence = substr($stemloop_sequence,$stemloop_motif_start,$loop_size);
	my $motif_structure = substr($stemloop_structure,$stemloop_motif_start,$loop_size);
	
	if ($motif_structure !~ /\S/) {
	    print STDERR "No motif structure found\n";
	    return;
	} elsif ($stemloop_motif_start - 1 < 0) {
	    print STDERR "Stemloop motif start $stemloop_motif_start is negative\n";
	    return;
	} elsif ($stemloop_motif_end - $stemloop_motif_start + 1 != length($motif_structure)) {
	    print STDERR "Motif coords $stemloop_motif_end..$stemloop_motif_start not compatible with $motif_structure\n";
	    return;
	} elsif (balanced_parens_p($stemloop_structure,$stemloop_motif_start-1,$stemloop_motif_end+1) == 0) {
	    print STDERR "Motif $motif_structure lacks balanced parens\n";
	    return;
	} else {
	    my $modified_global_structure = remove_loop_pairing($global_structure,$global_motif_start,$global_motif_end,$canonical_motif);
	    $modified_global_structure = mark_upstream_hairpins($modified_global_structure,$hairpins);
	    my $modified_stemloop_structure = remove_loop_pairing($stemloop_structure,$stemloop_motif_start,$stemloop_motif_end,$canonical_motif);
	    
	    return ($trim5, $trim3, $global_sequence, $marked_global_sequence,
		    $modified_global_structure, $stemloop_sequence, $modified_stemloop_structure,
		    $stemloop_motif_start, $stemloop_motif_end,
		    $npairs, $n_inner_pairs, $nbonus, $n_total_dots,
		    $excess_mismatches_p,
		    $large_bulge_p,
		    $mismatch_plus_bulge_p,
		    $multiple_break_p);
	}
    }
}


sub run_rnafold {
    my ($sequence, $constraint, $acc, $pos) = @_;
    
    #print STDERR $sequence . "\n";
    #print STDERR $constraint . "\n";
    
    $acc =~ s/\//./g;

    my $filename = sprintf "rnafold.out.$acc.$$.%d",++$filei;
    my $FP = new IO::File("| $RNAFOLD --constraint > \"$filename\"");
    print $FP $sequence . "\n";
    if (defined($constraint)) {
	print $FP $constraint . "\n";
    }
    close($FP);

    my @lines = ();
    my $RESULT = new IO::File($filename) or die "Cannot open $filename";
    while (defined(my $line = <$RESULT>)) {
	push @lines,$line;
    }
    close($RESULT);

    if ($#lines < 1) {
	die "RNAfold returned no answer for $acc at $pos";
    } else {
	unlink($filename);
    }
    
    my ($global_structure) = $lines[1] =~ /(\S+)/;
    
    return $global_structure;
}


# Returns energy score
sub run_rnaeval {
    my ($region, $structure, $acc) = @_;
    my ($FP, $RESULT);
    my $result = "";

    $acc =~ s/\//./g;

    my $filename = sprintf "rnaeval.out.$acc.$$.%d",++$filei;
    $FP = new IO::File("| $RNAEVAL > \"$filename\"");
    print $FP $region . "\n";
    print $FP $structure . "\n";
    print $FP "@\n";
    close($FP);

    my @lines = ();
    my $RESULT = new IO::File($filename) or die "Cannot open $filename";
    while (defined(my $line = <$RESULT>)) {
	push @lines,$line;
    }
    close($RESULT);


    if ($#lines < 1) {
	die "RNAeval returned no answer for $acc";
    } else {
	unlink($filename);
    }

    my ($energy) = $lines[1] =~ / \(\s*(\S+)\)/;
    return $energy;
}


# Returns best probability
sub run_probscan {
    my ($region, $motif_start, $motif_end, $acc) = @_;
    my ($SEQ, $FP);
    
    $acc =~ s/\//./g;

    my $filename = sprintf "seq.temp.$acc.$$.%d",++$filei;
    $SEQ = new IO::File(">$filename");
    print $SEQ $region . "\n";
    close($SEQ);

    # $cmd = "$PROBSCAN --hairpin -s seq.temp.$acc.$$";
    my $cmd = sprintf("$PROBSCAN --hairpin -p %d-%d -s \"$filename\"",$motif_start,$motif_end+2);
    #print STDERR "Running $cmd\n";
    my $result = `$cmd`;

    my $max_prob = 0.0;
    foreach my $line (split /\n/,$result) {
	if ($line =~ /^\d/) {
	    my ($prob) = $line =~ /(\S+)/;
	    if ($prob > $max_prob) {
		$max_prob = $prob;
	    }
	}
    }	

    unlink($filename);
    
    return $max_prob;
}


sub balanced_parens_p {
    my ($structure, $startpos, $endpos) = @_;
    my @nt = split '',$structure;
    my $n_left_parens = 0;
    my $n_right_parens = 0;

    # print "balanced_parens_p called with $startpos to $endpos in $structure\n";
    for (my $pos = $startpos; $pos <= $#nt && $pos <= $endpos; $pos++) {
	# print "$pos $nt[$pos]\n";
	if ($nt[$pos] eq "(") {
	    $n_left_parens += 1;
	} elsif ($nt[$pos] eq ")") {
	    $n_right_parens += 1;
	} elsif ($nt[$pos] eq ".") {
	    # Ignore
	} else {
	    # printf "$structure $startpos $endpos\n";
	    die "Unknown character $nt[$pos] at $pos in $structure for balanced_parens_p from $startpos to $endpos";
	}
       
    }
    # print "Got $n_left_parens left and $n_right_parens right parens from $startpos to $endpos\n";

    return ($n_left_parens == $n_right_parens) ? 1 : 0;
}    
    

sub bonus_pairs {
    my ($structure, $stem_start, $stem_end) = @_;
    my @nt = split '',$structure;
    my $nbonus = 0;
    
    my $leftpos = $stem_start;
    my $rightpos = $stem_end;
    while ($leftpos - 1 >= 0 && $rightpos + 1 <= $#nt &&
	   $nt[$leftpos-1] eq '(' && $nt[$rightpos+1] eq ')') {
	$leftpos--;
	$rightpos++;
	$nbonus++;
    }

    return $nbonus;
}

sub trim_structure {
    my ($structure, $motif_start, $motif_end,
	$required_npairs, $max_mismatches, $max_bulge) = @_;
    my ($trim5, $trim3);
    my @nt = split '',$structure;
    my $segment_length = $#nt + 1;
    my ($pos);

    # print "Entered with $structure $motif_start $motif_end\n";
    # print "mismatches:$max_mismatches bulge:$max_bulge\n";

    $pos = $motif_start;
    while ($pos >= 0 && $nt[$pos] ne ")") {
	# print "Advancing left to first right paren: $pos $nt[$pos] bulge=$nbulge\n";
	$pos--;
    }
    while ($pos < $motif_start && $nt[$pos] ne "(") {
	# print "Backing up right to first left paren: $pos $nt[$pos]\n";
	$pos++;
    }
    $trim5 = $pos;
    my $startpos = $trim5;


    $pos = $motif_end;
    while ($pos < $segment_length && $nt[$pos] ne "(") {
	# print "Advancing right to first left paren: $pos $nt[$pos] bulge=$nbulge\n";
	$pos++;
    }
    while ($pos > $motif_end && $nt[$pos] ne ")") {
	# print "Backing up left to first right paren: $pos $nt[$pos]\n";
	$pos--;
    }
    $trim3 = $segment_length - 1 - $pos;

    my $endpos = $pos;

    # print "Got trims $trim5 and $endpos\n";

    # Extend left and right within trims
    my $leftpos = $motif_start;
    my $rightpos = $motif_end;

    my $npairs = 0;
    my $innerp = 1;
    my $n_inner_pairs = 0;
    my $n_total_dots = 0;
    my $n_left_dots = 0;
    my $n_right_dots = 0;
    my $nbreaks = 0;
    my $max_nconsecutive = 0;

    my $excess_mismatches_p = 0;
    my $large_bulge_p = 0;
    my $mismatch_plus_bulge_p = 0;

    my $stopp = 0;
    my $nconsecutive = 0;
    my $prev_pair_p = 1;

    while ($stopp == 0) {
	$n_left_dots = 0;
	while ($leftpos - 1 >= $startpos && $nt[$leftpos-1] eq ".") {
	    $n_left_dots++;
	    $leftpos--;
	}
	if ($leftpos - 1 < $startpos) {
	    $stopp = 1;
	}

	$n_right_dots = 0;
	while ($rightpos + 1 <= $endpos && $nt[$rightpos+1] eq ".") {
	    $n_right_dots++;
	    $rightpos++;
	}
	if ($rightpos + 1 > $endpos) {
	    $stopp = 1;
	}

	if ($stopp == 0) {
	    # Should have ( and )
	    # print "$leftpos($startpos) $rightpos($endpos) left_dots:$n_left_dots right_dots:$n_right_dots";

	    if ($n_left_dots == 0 && $n_right_dots == 0) {
		if ($prev_pair_p == 1) {
		    $nconsecutive++;
		    if ($nconsecutive > $max_nconsecutive) {
			$max_nconsecutive = $nconsecutive;
		    }
		}
		$prev_pair_p = 1;
	    } else {
		$prev_pair_p = 0;
		if (++$nbreaks > 1) {
		    $stopp = 1;

		} elsif ($n_left_dots == $n_right_dots) {
		    # print "Case 2 (mismatches)\n";
		    if ($n_left_dots > $max_mismatches) {
			# print "Reporting multiple mismatches\n";
			$excess_mismatches_p = 1;
			$stopp = 1;
		    }

		} elsif ($n_left_dots == 0) {
		    # print "Case 3R (right bulge): $n_right_dots vs $max_bulge\n";
		    if ($n_right_dots > $max_bulge) {
			$large_bulge_p = 1;
			$stopp = 1;
		    }

		} elsif ($n_right_dots == 0) {
		    # print "Case 3L (left bulge): $n_left_dots vs $max_bulge\n";
		    if ($n_left_dots > $max_bulge) {
			$large_bulge_p = 1;
			$stopp = 1;
		    }
		    
		} else {
		    # print "Case 4 (mismatch plus bulge)\n";
		    $mismatch_plus_bulge_p = 1;
		    $stopp = 1;
		}

	    }
	    # print " npairs:$npairs nbreaks:$nbreaks\n";
	}

	if ($stopp == 1) {
	    $leftpos += $n_left_dots;
	    $rightpos -= $n_right_dots;
	    # print "Reverting leftpos and rightpos to $leftpos and $rightpos\n";
	} else {
	    $npairs++;
	    if ($nbreaks == 0) {
		$n_inner_pairs++;
	    }
	    $leftpos--;
	    $rightpos++;
	}
    }

    # Not possible to have a multiple break now that we stop at the second break
    my $multiple_break_p = 0;

    #if (stem_closed_p($structure,$leftpos,$rightpos) == 0) {
    #$stem_not_closed_p = 1;
    #} else {
    #$stem_not_closed_p = 0;
    #}

    # Extend hairpin as long as possible
    # May not be necessary now that we are extending to the second break
    my $nbonus = bonus_pairs($structure,$leftpos,$rightpos);
    $leftpos -= $nbonus;
    $rightpos += $nbonus;

    # print "Ending $leftpos $rightpos\n";

    #$trim5 = $leftpos + 1;
    #$trim3 = ($segment_length - 1) - $rightpos + 1;

    $trim5 = $leftpos;
    $trim3 = ($segment_length - 1) - $rightpos;
    

    # print substr($structure,$trim5,-$trim3) . "\n";

    # print "Calling balanced_parens_p from trim with $trim5 and $trim3, and $motif_start..$motif_end vs $segment_length\n";

    if ($max_nconsecutive == 0) {
	if (defined($opt_9)) {
	    printf "No stem-loop structure found\n";
	}
	return;
    } elsif ($max_nconsecutive < $REQUIRED_NCONSECUTIVE) {
	if (defined($opt_9)) {
	    printf "max_consecutive %d < required_nconsecutive %d\n",
		$max_nconsecutive,$REQUIRED_NCONSECUTIVE;
	}
	return;
    } elsif ($npairs < $required_npairs) {
	if (defined($opt_9)) {
	    printf "npairs %d < required_npairs %d\n",
		$npairs,$required_npairs;
	}
	return;
    } elsif ($trim5 + $trim3 + ($motif_end - $motif_start + 1) >= $segment_length) {
	if (defined($opt_9)) {
	    printf "motif length %d >= segment length %d\n",
		$trim5 + $trim3 + ($motif_end - $motif_start + 1),$segment_length;
	}
	return;
    } elsif (balanced_parens_p($structure,$trim5,$segment_length-$trim3-1) == 0) {
	if (defined($opt_9)) {
	    printf "Balanced parentheses not found\n";
	}
	return;
    } else {
	# print "Returning $npairs and $nbonus\n";
	return ($trim5, $trim3, $npairs, $n_inner_pairs, $nbonus, $n_total_dots,
		$excess_mismatches_p, $large_bulge_p, $mismatch_plus_bulge_p,
		$multiple_break_p);
    }
}


sub find_hairpins {
    my ($structure) = @_;
    my @results = ();
    my @nt = split '',$structure;
    my $segment_length = $#nt + 1;
    my $pos;
    my $max_hairpin_length = 0;

    # print "Entered hairpin_p with $structure\n";

    # Look for first right paren
    $pos = $segment_length - 1;
    while ($pos >= 0) {
	while ($pos >= 0 && $nt[$pos] ne ")") {
	    $pos--;
	}
	if ($pos >= 0) {
	    # print "Found endpos at $pos\n";
	    my $hairpin_end = $pos;

	    # Look for first left paren.  Also need to check for large gaps
	    my $n_right_parens = 1;
	    while ($pos >= 0 && $nt[$pos] ne "(") {
		if ($nt[$pos] eq ")") {
		    $n_right_parens += 1;
		}
		$pos--;
	    }
		
	    if ($pos >= 0) {
		# Look for left paren to balance n_right_parens
		my $n_left_parens = 1;
		my $donep = 0;
		while ($donep == 0 && $pos >= 0 && $nt[$pos] ne ")") {
		    if ($nt[$pos] ne "(") {
			$pos--;
		    } elsif (++$n_left_parens == $n_right_parens) {
			$donep = 1;
		    } else {
			$pos--;
		    }
		}

		if ($pos >= 0 && $n_left_parens == $n_right_parens) {
		    # print "Found startpos at $pos\n";
		    my $hairpin_bp = $n_right_parens;
		    my $hairpin_start = $pos;
		    push @results,$hairpin_bp . " " . $hairpin_start . " " . $hairpin_end;
		    if ($hairpin_bp > $max_hairpin_length) {
			$max_hairpin_length = $hairpin_bp;
		    }
		}
	    }
	}
    }

    return ($max_hairpin_length, \@results);
}


sub remove_loop_pairing {
    my ($structure, $motif_start, $motif_end, $canonical_motif) = @_;
    my @nt = split '',$structure;
    my @motif = split '',$canonical_motif;

    for (my $pos = $motif_start; $pos <= $motif_end; $pos++) {
	$nt[$pos] = shift(@motif);
    }

    # If we do this, then we get an error mesage that bases XX and XX (CC) can't pair!
    #if ($nt[$motif_start - 1] eq '.' && $nt[$motif_end + 1] eq '.') {
    #$nt[$motif_start - 1] = '(';
    #$nt[$motif_end + 1] = ')';
    #}

    return join("",@nt);
}


sub mark_upstream_hairpins {
    my ($structure, $hairpins) = @_;
    my @nt = split '',$structure;

    foreach my $result (@ {$hairpins}) {
	my ($hairpin_bp,$hairpin_start,$hairpin_end) = $result =~ /(\d+) (\d+) (\d+)/;
	for (my $pos = $hairpin_start; $pos <= $hairpin_end; $pos++) {
	    if ($nt[$pos] eq "(") {
		$nt[$pos] = "<";
	    } elsif ($nt[$pos] eq ")") {
		$nt[$pos] = ">";
	    }	    
	}
    }

    return join("",@nt);
}


# GU pairing can occur in RNA sequences, and RNAfold allows for this,
# Need at the bottom of the stem for PIGQ, which has a g-u pair

sub complementp {
    my ($nt1, $nt2) = @_;

    if ($nt1 eq "A" && $nt2 eq "U") {
	return 1;
    } elsif ($nt1 eq "U" && $nt2 eq "A") {
	return 1;
    } elsif ($nt1 eq "G" && $nt2 eq "C") {
	return 1;
    } elsif ($nt1 eq "C" && $nt2 eq "G") {
	return 1;
    } elsif ($nt1 eq "G" && $nt2 eq "U") {
	return 1;
    } elsif ($nt1 eq "U" && $nt2 eq "G") {
	return 1;
    } else {
	return 0;
    }
}


sub motifs {
    my ($transcript, $seq, $pos) = @_;
    my @possible_loops = ();

    # C[UAC]GCAG[UAC]

    # print $pos . "\t" . substr($transcript,$pos,6) . "\n";

    my ($canonical_motif, $noncanonical) = compare_canonical(substr($transcript,$pos,8));
    if ($ {$seq}[$pos] eq "C" &&
	$ {$seq}[$pos+1] eq "U" &&
	$ {$seq}[$pos+2] eq "G" &&
	$ {$seq}[$pos+3] eq "C" &&
	# $ {$seq}[$pos+4] eq "A" &&
	$ {$seq}[$pos+5] eq "G") {
	# Strong endomotif

	# Used to restrict loop position 7 to prevent BCAM.3 motif at 2969, but now using CDS
	if ((1 || $ {$seq}[$pos+6] eq "U" || $ {$seq}[$pos+6] eq "A" || $ {$seq}[$pos+6] eq "C") &&
	    # print "Possible loop7 at $pos\n";
	    complementp($ {$seq}[$pos-1],$ {$seq}[$pos+7]) == 1) {
	    push @possible_loops,"loop7";
	}
	if (complementp($ {$seq}[$pos-1],$ {$seq}[$pos+6]) == 1) {
	    push @possible_loops,"loop6";
	}

	# Used to restrict loop position 7 to prevent BCAM.3 motif at 3296, but now using CDS
	if ((1 || $ {$seq}[$pos+6] eq "U" || $ {$seq}[$pos+6] eq "A" || $ {$seq}[$pos+6] eq "C") &&
	    complementp($ {$seq}[$pos-1],$ {$seq}[$pos+8]) == 1) {
	    push @possible_loops,"loop8l";
	}

	if ($noncanonical == 0) {
	    return (2, $canonical_motif, $noncanonical, \@possible_loops);
	} else {
	    return (1, $canonical_motif, $noncanonical, \@possible_loops);
	}

    } elsif ($ {$seq}[$pos] eq "C" &&
	     # ($ {$seq}[$pos+1] eq "A" || $ {$seq}[$pos+1] eq "C") &&
	     $ {$seq}[$pos+2] eq "G" &&
	     $ {$seq}[$pos+3] eq "C" &&
	     $ {$seq}[$pos+4] eq "A" &&
	     $ {$seq}[$pos+5] eq "G" &&
	     $noncanonical <= $MAX_NONCANONICAL) {
	# Weak endomotif.  Allow substitutions in the 2nd or 5th position

	# Have to allow loop position 7 to be G to allow WT1
	push @possible_loops,"loop7";

	if (complementp($ {$seq}[$pos-1],$ {$seq}[$pos+6]) == 1) {
	    push @possible_loops,"loop6";
	}

	if (complementp($ {$seq}[$pos-1],$ {$seq}[$pos+8]) == 1) {
	    push @possible_loops,"loop8l";
	}

	return (0, $canonical_motif, $noncanonical, \@possible_loops);
	
    } elsif (defined($opt_p)) {
	push @possible_loops,"loop6";
	push @possible_loops,"loop7";
	push @possible_loops,"loop8l";
	return (0, $canonical_motif, $noncanonical, \@possible_loops);

    } else {
	# No endomotif
	return;
    }
}


sub compare_canonical {
    my ($loop) = @_;
    my $n = 0;
    my $canonical = "CUGCAG";
    my $i;
    
    my @canonical = split "",$canonical;
    my @loop = split "",$loop;

    for ($i = 0; $i <= $#canonical; $i++) {
	if ($loop[$i] ne $canonical[$i]) {
	    $loop[$i] = lc($loop[$i]);
	    $n++;
	}
    }

    for ( ; $i <= $#loop; $i++) {
	# No alterations
    }

    return (join("",@loop), $n);
}


sub make_loop_constraint {
    my ($sequence, $motif_start, $motif_end) = @_;
    my @nt = split '',$sequence;
    my @new = ();

    for (my $pos = 0; $pos <= $#nt; $pos++) {
	if ($pos == $motif_start - 1) {
	    push @new,'|';
	} elsif ($pos == $motif_end + 1) {
	    push @new,'|';
	} elsif ($pos < $motif_start) {
	    push @new,'.';
	} elsif ($pos > $motif_end) {
	    push @new,'.';
	} else {
	    push @new,'x';
	}
    }

    return join("",@new);
}

sub lowercase_neighborhood {
    my ($sequence, $motif_start, $motif_end) = @_;
    my @nt = split '',$sequence;
    my @new = ();

    for (my $pos = 0; $pos <= $#nt; $pos++) {
	if ($pos < $motif_start) {
	    push @new,lc($nt[$pos]);
	} elsif ($pos > $motif_end) {
	    push @new,lc($nt[$pos]);
	} else {
	    push @new,$nt[$pos];
	}
    }

    return join("",@new);
}    


sub print_spaces {
    my ($n) = @_;

    for (my $i = 0; $i < $n; $i++) {
	print " ";
    }

    return;
}


BEGIN {
    %strong_loop_p = ("loop6" => 1,
		      "loop7" => 1,
		      "loop8l" => 1); # Required for GBA

    %medium_loop_p = ("loop6" => 0,
		      "loop7" => 1,
		      "loop8l" => 0); # Rule out second PIGQ site

    %weak_loop_p = ("loop6" => 0,
		    "loop7" => 1,
		    "loop8l" => 0);


    %loop_size = ("loop6" => 6,
		  "loop7" => 7,
		  "loop8l" => 8);
}
